# Supplementary material for: Aβ Oligomer Dissociation Is Catalyzed by Fibril Surfaces
Source: ACS Chem Neurosci. 2024 May 24;15(11):2296–307. doi: 10.1021/acschemneuro.4c00127 (PMC11157482; doi:10.1021/acschemneuro.4c00127)
Supplement: Supplementary file 2 — cn4c00127_si_002.xlsx [file cn4c00127_si_002.xlsx]

## Sheet: Blad1
				FCS curve fitting results and data analysis
EXPT #	fibrils	time (min)	a1 (%)	tauD1	a2 (%)	tauD2	a3 (%)	tauD3	a2/a3
			free dye		monomers		oligomers
2	NO	7.5	90	26.1	1.3	90	8.7	300	0.14943
2	NO	22.5	90.8	26.1	4.6	90	4.5	300	1.02222
2	NO	37.5	94.8	26.1	0	90	5.2	300	0
2	NO	57.5	95.5	26.1	1.8	90	2.7	300	0.66667
2	NO	64	94.3	26.1	4.5	90	1.3	300	3.46154
2	NO	74.5	88.4	26.1	11.6	90	0	300	50
	--								--
3	400 nM	7.5	86	26.1	13.5	90	0.51	300	26.4706
3	400 nM	22.5	84.8	26.1	14.4	90	0.9	300	16
3	400 nM	38.5	84.4	26.1	15.2	90	0.44	300	34.5455
	--								--
4	200 nM	7.5	96.96	26.1	2	90	1.04	300	1.92308
4	200 nM	22.5	99.12	26.1	0	90	0.87	300	0
	--								--
5	NO	3	93.6	26.1	0.1	90	6.3	300	0.01587
6	1 µM	4	92.2	26.1	7.8	90	0	300	50
--	--								--
7	1 µM	7.5	84.6	26.1	14.6	90	0.84	300	17.3809
7	1 µM	22.5	84.3	26.1	13.8	90	1.86	300	7.41935
7	1 µM	39.5	84.7	26.1	14.1	90	1.22	300	11.5574
7	1 µM	55	87.1	26.1	12	90	0.88	300	13.6364
--	--								--
8	50 nM	7.5	95.8	26.1	4.25	90	0	300	50
9	NO	3	95.5	26.1	1.36	90	3.1	300	0.43871
--	--								--
10	1 µM	7	94.8	26.1	4.49	90	0.66	300	6.80303
10	1 µM	19	93	26.1	7.01	90	0	300	50

## Sheet: Quenching
Assume oligomers are 37-mers on average							Ave	Brightness	10
Assume oligomers are 10 times brighter than monomers on average							Ave	Size	37
			Oligomers after ~5 mins				Monomers after ~5 mins
Expt	time (min)	Fibrils	No. conc.	No. frac.	Mass conc.	Mass frac.	Conc.	No. frac.	Mass frac.
2	7.5	0	0.87	0.400922	32.19	0.961182	1.3	0.599078	0.0388176
5	3	0	0.63	0.863014	23.31	0.995728	0.1	0.136986	0.00427168
9	3	0	0.31	0.185629	11.47	0.893998	1.36	0.814371	0.106002
8	7.5	50	0	0	0	0	4.25	1	1
4	7.5	200	0.104	0.0494297	3.848	0.658003	2	0.95057	0.341997
3	7.5	400	0.051	0.00376356	1.887	0.122636	13.5	0.996236	0.877364
6	4	1000	0	0	0	0	7.8	1	1
7	7.5	1000	0.084	0.00572051	3.108	0.175514	14.6	0.994279	0.824486
10	7	1000	0.066	0.0144864	2.442	0.352279	4.49	0.985514	0.647721
			Fibrils?	Oligomers remaining after 5 mins	Monomers present after 5 mins
			Direct dissociation	95.0303	4.96969
			Fibril-mediated dissociation	21.8072	78.1928
			Errors	Oligomers remaining after 5 mins	Monomers present after 5 mins
			Direct dissociation	5.17302	5.17302
			Fibril-mediated dissociation	25.2024	25.2024
	Welch	oli mass
	t	1.94371	6.83462
	v	2.04742	5.77561
	t test prob	0.000283248
