# Supplementary material for: Aβ Oligomer Dissociation Is Catalyzed by Fibril Surfaces
Source: ACS Chem Neurosci. 2024 May 24;15(11):2296–307. doi: 10.1021/acschemneuro.4c00127 (PMC11157482; doi:10.1021/acschemneuro.4c00127)
Supplement: Supplementary file 3 — cn4c00127_si_003.xlsx [file cn4c00127_si_003.xlsx]

## Sheet: Sheet1
		uFFE data collection and analysis
	analysed with 0.0025
Sample	Photons / monomer	Photons / oligomer	# of monomers	# of oligomers
O2 1'	21.9403	37.5382	34877	86049
O2 2'	22.0916	36.7788	37619	109748
O2 3'	21.9004	37.9604	33971	98250
F2 1'	21.3358	49.0721	67635	45463
F2 2'	21.6369	35.9564	58165	63111
F2 3'	21.0636	33.7384	75699	65811
Sample	Oligomer fraction	% oligomers	% monomers
O2 1'	0.711584	71.1584	28.8416
O2 2'	0.744726	74.4726	25.5274
O2 3'	0.743074	74.3074	25.6926
F2 1'	0.401979	40.1979	59.8021
F2 2'	0.520392	52.0392	47.9608
F2 3'	0.465063	46.5063	53.4937
	Mean oligomer frac.	Standard deviation
Fibrils-	0.733128	0.0186759
Fibrils+	0.462478	0.0592487
	Mean oligomer %	Standard deviation	Mean monomer %
Fibrils-	73.3128	1.86759	26.6872
Fibrils+	46.2478	5.92487	53.7522
t statistic (t)	7.54607
Degrees of freedom (v)	2.39355
p value	0.000826093
1-p (%)	0.999174
